# Supplementary material for: Health behaviors and union dissolution among parents of young children: Differences by marital status
Source: PLoS One. 2017 Aug 10;12(8):e0182628. doi: 10.1371/journal.pone.0182628 (PMC5552162; doi:10.1371/journal.pone.0182628)
Supplement: S1 Table — Source: Fragile Families and Child Wellbeing Study (n = 2348). Note: Differences between married and cohabiting couples that are statistically significant at p < .05 are denoted by *. (XLSX) [file pone.0182628.s001.xlsx]

## Sheet: S1 Appendix Table 1
S1 Table. Descriptive Statistics for Characteristics of Mothers, Fathers, and Couples by Relationship Type.
	Relationship type			Significant Difference?
	Cohabiting (n=1182)	Married (n=1166)
Mother's Characteristics
Age -
less than 20 (%)	0.21489	0.0643225		*
20-23 (%)	0.357868	0.17753		*
24-27 (reference) (%)	0.208122	0.215266
28-34 (%)	0.159053	0.379074		*
35+ (%)	0.0600677	0.163808		*
Race/ethnicity
White (reference) (%)	0.167513	0.39807		*
Black (%)	0.489848	0.264194		*
Hispanic (%)	0.316413	0.267882		*
Other race (%)	0.0262267	0.0698542		*
Education
Less than high school (%)	0.394289	0.183062		*
High school or GED (reference) (%)	0.352538	0.225772		*
Some college (%)	0.231176	0.278774		*
College degree or more education (%)	0.0219966	0.312393		*
Lived with both parents during childhood (%)	0.388113	0.61548		*
Previously married (%)	0.0970812	0.0885935
Father's Characteristics
Has criminal record (%)	0.30203	0.166381		*
Military service (%)	0.102411	0.155232		*
Unemployment spell (%)	0.487563	0.361492		*
Previously married (%)	0.121362	0.115609
Couple-level Characteristics
Age difference between partners (Father's-Mother's)	2.56462	2.29846
Couple is the same race/ethnicity (%)	0.863367	0.868525
Either partner is an immigrant	0.187606	0.30819		*
Fertility History
Mother has a child with a previous partner (%)	0.417174	0.188937		*
Father has a child with a previous partner (%)	0.369712	0.192967		*
Couple has other biological children together (%)	0.359941	0.526587		*
Either partner considered abortion (%)	0.326607	0.129202		*
History of domestic violence (%)	0.030203	0.0180103
Child has disability (%)	0.0180626	0.0147084
Own their home (%)	0.0930626	0.43988		*
Family income below poverty line (%)	0.469543	0.202401		*
Both partners attend religious services weekly (%)	0.0786802	0.273413		*
Couple has lived together one year or less (%)	0.412733	0.166467		*
Couple has lived together 5 years or longer (%)	0.121743	0.403045		*
Source: Fragile Families and Child Wellbeing Study (n=2348).
Note: Differences between married and cohabiting couples that are statistically significant at p<.05 are denoted by *.
