# Supplementary material for: Health behaviors and union dissolution among parents of young children: Differences by marital status
Source: PLoS One. 2017 Aug 10;12(8):e0182628. doi: 10.1371/journal.pone.0182628 (PMC5552162; doi:10.1371/journal.pone.0182628)
Supplement: S2 Table — Source: Fragile Families and Child Wellbeing Study. Note: Statistically significant (p < .05) differences between sample and non-sample couples within marital status are denoted by *. Married and cohabiting couples at the child's birth are not included in our sample if they separate before the 1-year survey or if either parent did not complete a 1-year interview. (XLSX) [file pone.0182628.s002.xlsx]

## Sheet: S2 Appendix Table2
S2 Table. Distribution of Parents' Health Behavior Variables at Child's Birth by Baseline Marital Status and Sample Status.
		Cohabiting at Baseline						Married at Baseline
Baseline Health Behavior		In Sample (n=998)		Not in Sample (n=605)		Significant difference?		In Sample (n=879)		Not in Sample (n=172)		Significant difference?
Smoking
Mother Smoked During Pregnancy (%)		0.218788		0.25124				0.0659841		0.122093		*
Father Smoked in Last 3 Months (%)		0.444389		0.48595				0.203697		0.303488		*
Drinking
Mother Consumed Alcohol During Pregnancy (%)		0.0881764		0.0942149				0.110694		0.0880814
Father Consumed >3 Drinks/Day in Last 3 Months (%)		0.427204		0.39562				0.349886		0.390988
Source: Fragile Families and Child Wellbeing Study.
Note: Statistically significant (p<0.05) differences between sample and non-sample couples within marital status are denoted by *. Married and cohabiting couples at the child's birth are not included in our sample if they separate before the 1-year survey or if either parent did not complete a 1-year interview.
